# Supplementary material for: Targeting heterogeneous tumor microenvironments in pancreatic cancer mouse models of metastasis by TGF-β depletion
Source: JCI Insight. 2024 Nov 8;9(21):e182766. doi: 10.1172/jci.insight.182766 (PMC11610749; doi:10.1172/jci.insight.182766)
Supplement: Supporting data values [file jciinsight-9-182766-s009.xlsx]

## Sheet: Fig.1B
Days after Tumor Implantation	Control					AVID200					a-PD-1					AVID200 + a-PD-1
6	25.6	35.02	46.16	20.68	25.61	40.98	35.73	20.87	35.1	41.05	10.54	31.8	45.15		27.94	19.23	24.64	14.1	18.51	31
15	103.97	110.87	203.81	143.12	206	244.09	196.09	170.43	287	194.27	87.95	166.42	106.09		105	75.5	190.75	61.92	121.47	234.71
22	177.21	326.49	842.74	838.51	620.57	510.95	697.51	334.7	671.07	329	304.07	510.36	396.07		319.43	190.23	389.22	273.51	376.4	383.28
29	487.68	487.2	846.96	931.17	878.02	588.94	714.71	551.85	880.65	848.23	451.72	555.38	567		632.09	398.69		342.73	381.29	437.33

## Sheet: Fig.1E
	Control	a-PD-1	mTGFβ-TRAP + a-PD-1
% Mice with Liver Metastasis	90	87.5	20

## Sheet: Fig.1F
	Control	a-PD-1	mTGFβ-TRAP + a-PD-1
% Mice with Lung Metastasis	90	55.5556	40

## Sheet: Fig.1H
Time of Death for Hemispleem Metastasis Model
	Time (Days)	Control	a-PD-1	mTGFB-TRAP + a-PD-1		1 = Dead
	18	1
	22	1
	29	1
	29	1
	29	1
	30	1
	30	1
	31	1
	32	1
	33	1
	29		1
	29		1
	29		1
	29		1
	29		1
	33		1
	33		1
	34		1
	35		1
	29			1
	31			1
	31			1
	35			1
	35			1
	35			1
	37			1
	37			1
	37			1
	38			1

## Sheet: Fig.2A
CD8+CD137+/CD8+
		KPC 4545: Control	KPC 4545: mTGFβ-TRAP	KPC 4545: a-PD-1	KPC 4545: mTGFβ-TRAP + a-PD-1	KPC 3403: Control	KPC 3403: mTGFβ-TRAP	KPC 3403: a-PD-1	KPC 3403: mTGFβ-TRAP + a-PD-1
	Mice 1	9.87	15.44	50.59	18.16	25.29	18.92	6.25	16.61
	Mice 2	16.52	12.15	69.24	17.38	25	40.19	42.59	15.87
	Mice 3	24.4	19.92	67.03	17.03	21.87	8.43	19.76	0
	Mice 4	35.57	16.89	42.91	39.65	20	26.35	4.76	46.07
CD8+OX40+/CD8+
		KPC 4545: Control	KPC 4545: mTGFβ-TRAP	KPC 4545: a-PD-1	KPC 4545: mTGFβ-TRAP + a-PD-1	KPC 3403: Control	KPC 3403: mTGFβ-TRAP	KPC 3403: a-PD-1	KPC 3403: mTGFβ-TRAP + a-PD-1
	Mice 1	22.9	15.68	95.39	96.04	31.96	6.6	66.67	7.85
	Mice 2	59.89	26.5	99.43	29.82	100	21.8	80.43	30.6
	Mice 3	15.91	78.34	100	19.08	7.74	12.6	17.16	60
	Mice 4	15.02	10.66	97.59	19.85	46.15	4.05	12.49	3.84
CD8+LAG3+/CD8+
		KPC 4545: Control	KPC 4545: mTGFβ-TRAP	KPC 4545: a-PD-1	KPC 4545: mTGFβ-TRAP + a-PD-1	KPC 3403: Control	KPC 3403: mTGFβ-TRAP	KPC 3403: a-PD-1	KPC 3403: mTGFβ-TRAP + a-PD-1
	Mice 1	23.38	63.92	87.01	69.13	70.9	72.63	80.95	76.17
	Mice 2	32.24	41.89	97.88	37.38	100	91.64	90.54	45.41
	Mice 3	48.42	34.28	99.42	27.47	61.16	54.57	76.94	84.62
	Mice 4	65.26	38.02	86.01	61.3	63.64	79.12	30.39	91.24
CD8+TIM3+/CD8+
		KPC 4545: Control	KPC 4545: mTGFβ-TRAP	KPC 4545: a-PD-1	KPC 4545: mTGFβ-TRAP + a-PD-1	KPC 3403: Control	KPC 3403: mTGFβ-TRAP	KPC 3403: a-PD-1	KPC 3403: mTGFβ-TRAP + a-PD-1
	Mice 1	22.59	27	81.76	44.12	78.92	69.28	84.62	62.74
	Mice 2	34.28	17.56	97.23	26.98	91.67	85.55	52.07	38.65
	Mice 3	57.31	33.67	98.17	39.04	55.63	48.93	71.99	53.33
	Mice 4	67.29	41.64	75.74	67.75	64.29	72.73	20.15	84.3
CD8+PD1+/CD8+
		KPC 4545: Control	KPC 4545: mTGFβ-TRAP	KPC 4545: a-PD-1	KPC 4545: mTGFβ-TRAP + a-PD-1	KPC 3403: Control	KPC 3403: mTGFβ-TRAP	KPC 3403: a-PD-1	KPC 3403: mTGFβ-TRAP + a-PD-1
	Mice 1	37.24	31.58	93.54	86.48	87.65	74.4	87.5	75.1
	Mice 2	74.5	36.54	98.43	48.09	100	93.57	90.74	58.2
	Mice 3	67.97	81.79	99.32	72.43	63.73	73.07	87.62	100
	Mice 4	79.75	57.96	89.56	77.97	60	83.46	48.42	90.98

## Sheet: Fig.2B
	KPC-4545
	Control	a-PD-1	mTGFB-TRAP+a-PD-1
Mice 1	0.316866	0.307621	0.410529
Mice 2	0.298336	0.305637	0.394184
Mice 3	0.295936	0.323685	0.379126
	KPC-3403
	Control	a-PD-1	mTGFB-TRAP+a-PD-1
Mice 1	0.316866	0.307621	0.410529
Mice 2	0.298336	0.305637	0.394184
Mice 3	0.295936	0.323685	0.379126

## Sheet: Fig.3A
	KPC-4545: Macrophage Cells	KPC-4545: M-MDSC Cells	KPC-4545: G-MDSC Cells	KPC-4545: Granulocytes	KPC-3403: Macrophage Cells	KPC-3403: M-MDSC Cells	KPC-3403: G-MDSC Cells	KPC-3403: Granulocytes
Mice 1	66.72	6.78	20.24	50.95	10.21	3.79	39.31	81.03
Mice 2	81.06	4.38	17.23	78.16	14.29	3.01	34.21	75.19
Mice 3	67.77	14.03	15.08	35.16	15.87	4.89	34.88	69.3
Mice 4	72.73	9.98	15.99	45.41	8.89	4.44	24.44	71.11

## Sheet: Fig.3B
Macrophage/Monocyte
		KPC-4545: Control	KPC-4545: mTGFB-TRAP	KPC-4545: a-PD-1	KPC-4545: mTGFB-TRAP + a-PD-1	KPC-3403: Control	KPC-3403: mTGFB-TRAP	KPC-3403: a-PD-1	KPC-3403: mTGFB-TRAP + a-PD-1
	Mice 1	66.72	59.87	74.36	89.04	10.21	8.67	7.14	1.41
	Mice 2	81.06	49.21	85.19	78.88	14.29	6.01	6.14	5.01
	Mice 3	67.77	76.77	26.83	69.96	15.87	4.11	5.19	19.77
	Mice 4	72.73	57.3	51.11	70.29	8.89	12.53	3.41	16.91

## Sheet: Fig.3C
Granulocyte
		KPC-4545: Control	KPC-4545: mTGFB-TRAP	KPC-4545: a-PD-1	KPC-4545: mTGFB-TRAP + a-PD-1	KPC-3403: Control	KPC-3403: mTGFB-TRAP	KPC-3403: a-PD-1	KPC-3403: mTGFB-TRAP + a-PD-1
	Mice 1	50.95	57.67	82.05	86.35	81.03	78.67	91.43	92.29
	Mice 2	78.16	51.31	53.7	76	75.19	90.64	91.44	72.61
	Mice 3	35.16	74.58	36.36	61.22	69.3	91.34	88.79	70.68
	Mice 4	45.41	50.75	63.78	54.66	71.11	81.77	91.05	73.72

## Sheet: Fig.3D
G-MDSC
		KPC-4545: Control	KPC-4545: mTGFB-TRAP	KPC-4545: a-PD-1	KPC-4545: mTGFB-TRAP + a-PD-1	KPC-3403: Control	KPC-3403: mTGFB-TRAP	KPC-3403: a-PD-1	KPC-3403: mTGFB-TRAP + a-PD-1
	Mice 1	20.24	25.99	25.64	11.92	39.31	29.06	55.95	39.4
	Mice 2	17.23	33.86	27.78	19.62	34.21	49.8	48.99	36.68
	Mice 3	15.08	8.75	7.32	17.89	34.88	48.16	48.73	41.59
	Mice 4	15.99	25.93	22.54	20.39	24.44	38.38	42.66	38.19

[truncated: 9 more sheets: Fig.5D, Fig.6A, Fig.6B, Fig.6C, Fig.6D, Fig.S1, Fig.S3, Fig.S5, Fig.S15]
